# Supplementary material for: Sarcopenia and Appendicular Muscle Mass as Predictors of Impaired Fasting Glucose/Type 2 Diabetes in Elderly Women
Source: Nutrients. 2021 Jun 2;13(6):1909. doi: 10.3390/nu13061909 (PMC8227668; doi:10.3390/nu13061909)
Supplement: Supplementary file 1 [file nutrients-13-01909-s001.zip]

Archive with 1 entries (1 files):
- nutrients-1226511-supplementary.pdf
